# Supplementary material for: Comparative molecular profiling of multidrug-resistant Pseudomonas aeruginosa identifies novel mutations in regional clinical isolates from South India
Source: JAC Antimicrob Resist. 2024 Jan 16;6(1):dlae001. doi: 10.1093/jacamr/dlae001 (PMC10789591; doi:10.1093/jacamr/dlae001)
Supplement: dlae001_Supplementary_Data [file dlae001_supplementary_data.zip]

Archive with 6 entries (6 files):
- Table S3.csv
- Table S4.csv
- Table S5.csv
- Table S6.xlsx
- Table S1.xlsx
- Table S2.csv
