# Supplementary material for: Comparative molecular profiling of multidrug-resistant Pseudomonas aeruginosa identifies novel mutations in regional clinical isolates from South India
Source: JAC Antimicrob Resist. 2024 Jan 16;6(1):dlae001. doi: 10.1093/jacamr/dlae001 (PMC10789591; doi:10.1093/jacamr/dlae001)
Supplement: dlae001_Supplementary_Data [file dlae001_supplementary_data.zip › Table S3.csv]

S.NO	Strain	APPEARANCE ON NA	PIGMENTATION	PROBABLE ID		Piperacillin/Tazobactam	Ceftazidime	Cefoperazone/Sulbactam	Cefepime	Imipenem	Meropenem	Amikacin	Gentamicin	Ciprofloxacin	Levofloxacin	Tigecycline*	Colistin*	MDR/Non-MDR	Carbapenemase
1	E502	Mucoid		Pseudomonas spp		>=128	>=64	>=64	>=32	>=16	>=16	>=64	>=16	>=4	>=8	>=8	<=0.5	MDR	Carbapenemase
2	O222	Spreading		Pseudomonas spp		>=128	>=64	>=64	>=32	>=16	>=16	>=64	>=16	>=4	>=8	>=8	<=0.5	MDR	Carbapenemase
3	O238	Spreading	Green	Pseudomonas spp		>=128	16	>=64	16	2	4	>=64	>=16	>=4	>=8	>=8	2	MDR	No carbapenemase
4	O251	Spreading		Pseudomonas spp		>=128	>=64	>=64	>=32	>=16	>=16	>=64	>=16	>=4	>=8	>=8	<=0.5	MDR	Carbapenemase
5	O259	Spreading		Pseudomonas spp		8	2	16	8	<=0.5	1	>=64	>=16	>=4	>=8	>=8	2	Non-MDR	No carbapenemase
6	P149	Spreading		Pseudomonas spp		>=128	>=64	>=64	>=32	>=16	>=16	>=64	>=16	>=4	>=8	>=8	2	MDR	Carbapenemase
7	U735	Spreading	Green	Pseudomonas spp		>=128	>=64	>=64	>=32	>=16	>=16	>=64	>=16	>=4	>=8	>=8	2	MDR	Carbapenemase
8	U804	Spreading	Red	Pseudomonas spp		NT	>=64	>=64	NT	>=16	>=16	>=64	>=16	>=4	>=8	1	<=0.5	MDR	Carbapenemase
9	U813	Mucoid		Pseudomonas spp		32	8	32	8	8	>=16	2	<=1	1	4	>=8	<=0.5	Non-MDR	Carbapenemase
10	U872	Spreading		Pseudomonas spp		>=128	>=64	>=64	>=32	>=16	>=16	>=64	>=16	>=4	>=8	>=8	2	MDR	No data
11	B12197	Spreading	Green	Pseudomonas spp		>=128	>=64	>=64	>=32	>=16	>=16	>=64	>=16	>=4	>=8	>=8	<=0.5	MDR	Carbapenemase
12	U8653	Spreading		Pseudomonas spp		>=128	>=64	>=64	>=32	>=16	>=16	>=64	>=16	>=4	>=8	>=8	<=0.5	MDR	Carbapenemase
13	O2215	Mucoid		Pseudomonas spp		16	2	16	2	8	8	>=64	>=16	>=4	>=8	>=8	<=0.5	MDR	No carbapenemase
14	U8633	Mucoid		Pseudomonas spp		8	2	<=8	2	2	0.5	2	<=1	0.12	0.5	>=8	<=0.5	Non-MDR	No carbapenemase
15	O2254*	Spreading		Pseudomonas spp		>=128	>=64	32	16	2	1	4	2	0.25	1	>=8	2	Non-MDR	No carbapenemase
16	O2299	Spreading		Pseudomonas spp		>=128	>=64	>=64	>=32	>=16	>=16	>=64	>=16	>=4	>=8	>=8	<=0.5	MDR	Carbapenemase
17	O2324	Spreading	Green	Pseudomonas spp		>=128	32	>=64	16	>=16	>=16	8	>=16	>=4	>=8	>=8	1	MDR	No carbapenemase
18	O2255	Spreading	Green	Pseudomonas spp		<=4	2	<=8	2	2	1	16	>=16	>=4	>=8	>=8	2	Non-MDR	No carbapenemase
19	O2296	Mucoid		Pseudomonas spp		8	2	<=8	2	2	1	2	<=1	0.25	1	>=8	2	Non-MDR	No carbapenemase
20	P1565	Spreading	Green	Pseudomonas spp		8	2	<=8	4	1	1	16	>=16	>=4	>=8	>=8	1	Non-MDR	No carbapenemase
21	NHPA1	Spreading		Pseudomonas spp		>=128	>=64	>=64	>=32	>=16	>=16	>=64	>=16	>=4	>=8	>=8	4	MDR	Carbapenemase
22	P2	Spreading	Green	Pseudomonas spp		>=128	>=64	>=64	>=32	>=16	>=16	>=64	>=16	>=4	>=8	>=8	<=0.5	MDR	Carbapenemase
23	B6851	Spreading	Green	Pseudomonas spp		>=128	>=64	>=64	>=32	>=16	>=16	>=64	>=16	>=4	>=8	>=8	<=0.5	MDR	Carbapenemase
24	U4933	Spreading		Pseudomonas spp		>=128	>=64	>=64	>=32	>=16	>=16	16	8	>=4	>=8	4	<=0.5	MDR	Carbapenemase
25	O1222	Spreading		Pseudomonas spp		32	2	32	8	1	2	<=1	<=1	0.5	2	>=8	<=0.5	Non-MDR	No carbapenemase
26	S1226	Spreading		Pseudomonas spp		8	2	<=8	2	2	<=0.25	4	<=1	0.12	1	>=8	1	Non-MDR	No carbapenemase
27	DDRC03	Spreading	Green	Pseudomonas spp		NT	16	>=64	16	>=16	>=16	>=64	>=16	>=4	>=8	>=8	<=0.5	MDR	Carbapenemase
28	DDRC05	Spreading		Pseudomonas spp		>=128	>=64	>=64	>=32	>=16	>=16	>=64	>=16	>=4	>=8	>=8	<=0.5	MDR	Carbapenemase
29	DDRC06	Spreading		Pseudomonas spp		<=4	2	<=8	1	2	<=0.25	4	2	>=4	4	>=8	2	Non-MDR	No carbapenemase
30	DDRC10	Mucoid		Pseudomonas spp		>=128	>=64	>=64	16	8	>=16	<=1	<=1	>=4	>=8	>=8	1	MDR	No carbapenemase
31	DDRC11	Spreading		Pseudomonas spp		32	>=64	>=64	>=32	2	>=16	2	>=16	>=4	>=8	>=8	<=0.5	MDR	Carbapenemase
32	DDRC14	Spreading	Green	Pseudomonas spp		>=128	16	>=64	16	8	8	>=64	>=16	>=4	>=8	>=8	2	MDR	No carbapenemase
33	DDRC15	Spreading	Green	Pseudomonas spp		>=128	16	>=64	16	8	8	>=64	>=16	>=4	>=8	>=8	2	MDR	No carbapenemase
34	DDRC16	Spreading		Pseudomonas spp		>=128	32	>=64	16	>=16	>=16	4	>=16	>=4	>=8	>=8	2	MDR	Carbapenemase
35	DDRC20	Spreading		Pseudomonas spp		>=128	>=64	>=64	>=32	>=16	>=16	>=64	>=16	>=4	>=8	>=8	<=0.5	MDR	Carbapenemase
36	DDRC21	Spreading		Pseudomonas spp		>=128	>=64	>=64	>=32	8	>=16	>=64	>=16	>=4	>=8	>=8	2	MDR	Carbapenemase
37	DDRC22	Spreading	Green	Pseudomonas spp		>=128	32	>=64	16	8	>=16	>=64	>=16	>=4	>=8	>=8	2	MDR	No carbapenemase
38	DDRC23	Spreading		Pseudomonas spp		>=128	>=64	>=64	>=32	>=16	>=16	>=64	>=16	>=4	>=8	>=8	<=0.5	MDR	Carbapenemase
39	DDRC24	Spreading		Pseudomonas spp		NT	>=64	>=64	>=32	>=16	>=16	4	>=16	>=4	>=8	>=8	<=0.5	MDR	Carbapenemase
40	DDRC25	Spreading		Pseudomonas spp		32	>=64	>=64	>=32	>=16	>=16	4	8	>=4	>=8	>=8	<=0.5	MDR	No data
41	DDRC27	Spreading		Pseudomonas spp		>=128	>=64	>=64	>=32	8	>=16	>=64	>=16	>=4	>=8	>=8	<=0.5	MDR	No carbapenemase
42	DDRC28	Spreading		Pseudomonas spp		64	>=64	>=64	>=32	2	<=0.25	16	>=16	>=4	>=8	>=8	>=16	MDR	No carbapenemase
43	DDRC29	Spreading		Pseudomonas spp		>=128	32	>=64	16	>=16	2	>=64	>=16	>=4	>=8	>=8	<=0.5	MDR	Carbapenemase
44	DDRC30	Spreading		Pseudomonas spp		>=128	>=64	>=64	>=32	8	>=16	>=64	>=16	>=4	>=8	>=8	<=0.5	MDR	No carbapenemase
45	DDRC31	Spreading	Green	Pseudomonas spp		>=128	32	>=64	16	4	8	>=64	>=16	>=4	>=8	>=8	2	MDR	No carbapenemase
46	O1417	Spreading	Green	Pseudomonas spp		>=128	>=64	>=64	>=32	8	>=16	4	>=16	>=4	>=8	>=8	2	MDR	Carbapenemase
47	O1563	Spreading	Green	Pseudomonas spp		>=128	>=64	>=64	>=32	8	>=16	32	4	>=4	>=8	>=8	NT	MDR	No carbapenemase
48	U6120	Spreading	Green	Pseudomonas spp		>=128	>=64	>=64	>=32	8	>=16	>=64	8	>=4	>=8	>=8	NT	MDR	No carbapenemase
49	U5523	Spreading	Green	Pseudomonas spp		>=128	>=64	>=64	>=32	>=16	>=16	>=64	>=16	>=4	>=8	>=8	<=0.5	MDR	Carbapenemase
50	U6044	Mucoid		Pseudomonas spp		>=128	>=64	>=64	>=32	>=16	>=16	>=64	>=16	>=4	>=8	>=8	2	MDR	Carbapenemase
51	U6050	Spreading	Green	Pseudomonas spp		>=128	>=64	>=64	>=32	>=16	>=16	>=64	>=16	>=4	>=8	>=8	1	MDR	Carbapenemase
52	U6086	Spreading		Pseudomonas spp		>=128	>=64	>=64	>=32	>=16	>=16	>=64	>=16	>=4	>=8	>=8	<=0.5	MDR	Carbapenemase
53	O1427	Mucoid		Pseudomonas spp		64	16	32	16	>=16	>=16	4	<=1	>=4	4	>=8	2	Non-MDR	No carbapenemase
54	O2184	Mucoid		Pseudomonas spp		8	2	<=8	2	2	<=0.25	2	<=1	0.25	1	>=8	2	Non-MDR	No carbapenemase
55	O2203	Mucoid		Pseudomonas spp		8	2	<=8	2	1	<=0.25	4	<=1	0.12	0.5	4	1	Non-MDR	No carbapenemase
56	O2223	Mucoid		Pseudomonas spp		<=4	2	<=8	2	2	<=0.25	2	<=1	<=0.06	0.5	>=8	<=0.5	Non-MDR	No carbapenemase
57	P1550	Mucoid		Pseudomonas spp		8	2	<=8	2	2	1	4	<=1	0.5	1	>=8	<=0.5	Non-MDR	No carbapenemase
58	S196	Mucoid		Pseudomonas spp		32	16	>=64	8	8	>=16	2	<=1	0.5	4	>=8	<=0.5	MDR	No carbapenemase
