# Supplementary material for: Comparative molecular profiling of multidrug-resistant Pseudomonas aeruginosa identifies novel mutations in regional clinical isolates from South India
Source: JAC Antimicrob Resist. 2024 Jan 16;6(1):dlae001. doi: 10.1093/jacamr/dlae001 (PMC10789591; doi:10.1093/jacamr/dlae001)
Supplement: dlae001_Supplementary_Data [file dlae001_supplementary_data.zip › Table S4.csv]

	mexA	mexB	mexC	mexD	mexE	mexF	mexX	mexY	ampC	oprD	gyrA	gyrB	parC	parE	MDR/Non-MDR	Complete phenotype
E502	0.163375015	0.125440589	0.069387852	0.099282174	0.075078153	0.117675422	0.007469834	0.03862709	0.083226544	0.351131018	0.121235752	0.198833268	0.025584797	0.084805472	MDR	Yes
O222	1.13296869	1.612787515	1.395707976	1.496860442	1.626002478	1.531168107	0.07174599	0.529535498	1.506530669	0.888524561	1.151296548	1.308783006	1.233464853	1.374885055	MDR	Yes
O238	0.531607875	0.347353684	0.23969327	0.160567946	0.198873318	0.253866882	0.045388597	0.197970012	3.311479925	1.462524562	0.1615557	0.445306991	0.240687045	0.048922224	MDR	No
O251	1.212729744	0.906147184	1.064780276	1.824423271	0.889607725	0.908946124	0.106478002	2.295035945	0.720288511	0.809899745	1.207367461	1.097071151	1.02653443	1.899209121	MDR	Yes
P149	0.570055951	0.352341998	0.374776606	0.50525456	0.280667308	0.332840919	0.110268081	0.531017138	0.287940226	0.608392293	0.480578573	0.363834458	0.328993751	0.551208604	MDR	Yes
U735	1.228612551	1.678684552	1.360409966	0.072811187	1.238104618	1.095578205	0.13974336	2.283886618	0.897248927	1.677169727	1.762546657	2.078585045	1.999635353	1.983748301	MDR	Yes
U804	1.02179125	0.24901614	0.066377585	0.068591603	0.060223808	0.049280597	0.145095338	0.001158652	0.071580402	1.602437919	1.098798432	0.677146342	0.23754109	0.30777181	MDR	Yes
U872	1.842471475	2.29877543	2.315722405	5.5194285	2.744491578	3.134234514	9.173146326	1.842436311	1.634665565	0.274020422	2.158323841	2.089429641	3.059501845	2.110699765	MDR	Yes
B12197	1.037346358	1.494520733	1.244101899	0.14706671	1.201203261	1.433485426	0.065226069	1.79468087	0.774492861	1.279123528	1.333092195	1.195132911	0.891317372	1.591701724	MDR	Yes
U8653	1.259041092	0.934932176	1.869042165	0.105713608	1.685747753	1.142923803	0.135438405	0.485651865	0.712546371	1.046776223	0.525204841	0.545877187	0.956739464	0.047047924	MDR	Yes
S196	0.26785033	0.232472622	0.08383418	0.000661402	0.102030859	0.084815851	0.031953501	0.614677184	0.083455356	0.659851378	0.267881925	0.298512036	1.182209504	0.023842057	Non-MDR	No
O2223	0.181107623	0.171855865	0.106032945	0.01792805	0.202463393	0.301153523	0.105203289	0.179890722	0.107174682	0.430836607	0.343776197	0.261036594	0.143347277	0.201889799	Non-MDR	Yes
U8633	0.343407932	0.288834335	0.245234831	0.521602381	0.291126357	0.584921755	0.003769948	0.29317985	0.157336751	0.342466046	0.300339721	0.351301015	0.460055149	0.201540497	Non-MDR	Yes
O2184	0.541662492	0.8130952	0.835582739	1.394592972	1.091127777	1.019009104	0.004161145	0.764997892	0.973508369	0.581409284	0.367745378	0.439806199	0.481770476	1.174632942	Non-MDR	Yes
P1550	0.50010904	0.686295886	0.684041689	0.000105554	0.973878385	0.969915649	0.04696511	0.594109204	0.606278815	0.799194074	0.311227441	0.407612532	0.728291801	1.469770431	Non-MDR	Yes
O2203	0.187795058	0.364710228	0.343347892	1.86E-05	0.505704324	0.349108482	0.022102644	0.187142703	0.377435303	0.318398726	0.232203345	0.20310084	0.167166685	0.017901344	Non-MDR	Yes
O259	0.47003855	0.550792205	0.413629271	0.84811611	0.486161263	0.506592238	0.104228063	0.969389134	0.348793347	0.872073724	0.466359339	0.450564984	0.399821142	0.566362298	Non-MDR	No
U813	1.868305858	1.282190344	1.326552721	1.187444714	1.83914427	1.019756244	0.031523163	0.451794282	0.629146522	0.653095929	1.127123562	0.736557139	0.747430786	0.583960405	Non-MDR	No
