# Supplementary material for: Comparative molecular profiling of multidrug-resistant Pseudomonas aeruginosa identifies novel mutations in regional clinical isolates from South India
Source: JAC Antimicrob Resist. 2024 Jan 16;6(1):dlae001. doi: 10.1093/jacamr/dlae001 (PMC10789591; doi:10.1093/jacamr/dlae001)
Supplement: dlae001_Supplementary_Data [file dlae001_supplementary_data.zip › Table S5.csv]

	mexA	mexB	mexC	mexD	mexE	mexF	mexX	mexY	ampC	oprD	gyrA	gyrB	parC	parE	MDR/Non-MDR
E502	0.155293012	0.116959149	0.063982689	0.090812108	0.068941398	0.108666564	0.006753504	0.035466512	0.111988734	0.370153822	0.110903893	0.1872901	0.0235942	0.076700159	MDR
O222	1.076921834	1.503741788	1.286985351	1.369158698	1.493095924	1.413946721	0.064865808	0.486207397	2.027171312	0.93666109	1.053181642	1.232802251	1.137496433	1.243479929	MDR
O251	1.152737186	0.844879672	0.981836202	1.66877614	0.81689277	0.839360085	0.096267144	2.107249573	0.9692124	0.853776712	1.104474124	1.033381224	0.946666012	1.717691538	MDR
P149	0.541855839	0.328519028	0.345582321	0.462149747	0.257726061	0.307359671	0.099693769	0.487567804	0.387449242	0.641352433	0.439623077	0.342712228	0.303396742	0.498526647	MDR
U735	1.167834286	1.565183315	1.254436979	0.066599442	1.136904146	1.011704204	0.126342475	2.097012516	1.207328416	1.768031738	1.612340267	1.957913811	1.844055853	1.794150856	MDR
U804	0.971244233	0.232179362	0.061206915	0.062739844	0.055301221	0.045507831	0.131181217	0.001063847	0.096317812	1.689251276	1.005157481	0.637834944	0.219059458	0.278356411	MDR
U872	1.751326208	2.143347865	2.135332651	5.048549166	2.520161713	2.894287436	8.293474611	1.691682929	2.199588238	0.288865698	1.974388834	1.96812883	2.821460561	1.908968889	MDR
B12197	0.986029845	1.393471402	1.147189059	0.134519999	1.10301904	1.323742316	0.058971123	1.647834974	1.042149186	1.348421069	1.219484442	1.125750057	0.821969373	1.439574269	MDR
U8653	1.196757557	0.871718419	1.723447834	0.096694856	1.547957727	1.055425172	0.122450349	0.445914448	0.958794661	1.103486163	0.48044624	0.514186555	0.882301369	0.042551302	MDR
O2223	0.172148406	0.16023614	0.097773208	0.016398553	0.185914395	0.278098162	0.095114672	0.165171552	0.144213089	0.454177525	0.314479167	0.245882242	0.132194295	0.18259411	Non-MDR
U8633	0.326419876	0.269305321	0.22613157	0.477102886	0.267330206	0.540141996	0.003408423	0.269191041	0.211710625	0.361019418	0.274744402	0.330906407	0.424261048	0.182278192	Non-MDR
O2184	0.514866977	0.758119231	0.770492656	1.275615978	1.001940931	0.94099699	0.003762106	0.702403587	1.309942293	0.612907597	0.336405666	0.414273466	0.444286837	1.062366983	Non-MDR
P1550	0.475369134	0.639893224	0.630756325	9.65E-05	0.894275296	0.895661975	0.042461325	0.545497498	0.815802192	0.842491053	0.284704256	0.383948787	0.671627833	1.329296602	Non-MDR
O2203	0.17850502	0.340051002	0.316601835	1.70E-05	0.464368951	0.322381841	0.01998308	0.171830154	0.507872845	0.335648231	0.212414691	0.19130992	0.154160459	0.016190417	Non-MDR
