# Supplementary material for: Comparative molecular profiling of multidrug-resistant Pseudomonas aeruginosa identifies novel mutations in regional clinical isolates from South India
Source: JAC Antimicrob Resist. 2024 Jan 16;6(1):dlae001. doi: 10.1093/jacamr/dlae001 (PMC10789591; doi:10.1093/jacamr/dlae001)
Supplement: dlae001_Supplementary_Data [file dlae001_supplementary_data.zip › Table S6.xlsx]

## Sheet: Sheet1
Table S6. Previously reported mutations associated with AMR in P. aeruginosa clinical isolates.
Gene	Mutation	Reference	Link	Isolates	Location	In our isolates?
mexR	Premature stop codon at 35th position	Choudhury et al., 2016	https://journals.plos.org/plosone/article?id=10.1371/journal.pone.0149156#pone-0149156-g002	MDR	India
	1 bp deletion after 22nd base	Choudhury et al., 2016	https://journals.plos.org/plosone/article?id=10.1371/journal.pone.0149156#pone-0149156-g002	MDR	India
	1 bp deletion after 242nd base	Choudhury et al., 2016	https://journals.plos.org/plosone/article?id=10.1371/journal.pone.0149156#pone-0149156-g002	MDR	India
	V126E	Ziha-Zarifi et al., 1999	https://pubmed.ncbi.nlm.nih.gov/9925520/	Beta-lactam resistant isolates	France	Yes
	D8E	Ziha-Zarifi et al., 1999	https://pubmed.ncbi.nlm.nih.gov/9925520/	Beta-lactam resistant isolates	France
	A66V	Ziha-Zarifi et al., 1999	https://pubmed.ncbi.nlm.nih.gov/9925520/	Beta-lactam resistant isolates	France
	D8G	Choudhury et al., 2016	https://journals.plos.org/plosone/article?id=10.1371/journal.pone.0149156#pone-0149156-g002	MDR	India
	A66H	Choudhury et al., 2016	https://journals.plos.org/plosone/article?id=10.1371/journal.pone.0149156#pone-0149156-g002	MDR	India
	K44S	Choudhury et al., 2016	https://journals.plos.org/plosone/article?id=10.1371/journal.pone.0149156#pone-0149156-g002	MDR	India
	K44M	Llanes C, et al., 2004	https://pubmed.ncbi.nlm.nih.gov/15105137/	MDR	France
	E126V	Van Nguyen K. et al., 2018	https://pubmed.ncbi.nlm.nih.gov/29535543/	FQ-resistant	Vietnam
	R70Q	Ma Z. et al., 2021	https://pubmed.ncbi.nlm.nih.gov/34248872/	Aztreonam resistance	China
	V126E	Aguilar-Rodea P., et al., 2022	https://pubmed.ncbi.nlm.nih.gov/35536836/	Clinical isolates	Mexico	Yes
	Q90*	Aguilar-Rodea P., et al., 2022	https://pubmed.ncbi.nlm.nih.gov/35536836/	Clinical isolates	Mexico
	L57P	Aguilar-Rodea P., et al., 2022	https://pubmed.ncbi.nlm.nih.gov/35536836/	Clinical isolates	Mexico
	V126E	Vaez H., et al., 2014	https://www.ncbi.nlm.nih.gov/pmc/articles/PMC4063115/	MDR	Iran	Yes
	W69R	Poole K., et al., 1996	https://pubmed.ncbi.nlm.nih.gov/8878574/	MDR	Canada
	V126E	Suresh M., et al., 2018	https://pubmed.ncbi.nlm.nih.gov/29846800/	MDR	India	Yes
	P7L	Suresh M., et al., 2018	https://pubmed.ncbi.nlm.nih.gov/29846800/	MDR	India
	P143T	Suresh M., et al., 2018	https://pubmed.ncbi.nlm.nih.gov/29846800/	MDR	India
	S88fs	Jorth P., et al, 2017	https://pubmed.ncbi.nlm.nih.gov/29089424/	Aztreonam resistance - CF patients	USA
	V16fs	Jorth P., et al, 2017	https://pubmed.ncbi.nlm.nih.gov/29089424/	Aztreonam resistance - CF patients	USA
	V5fs	Jorth P., et al, 2017	https://pubmed.ncbi.nlm.nih.gov/29089424/	Aztreonam resistance - CF patients	USA
	IS21 insertion at base 414	Boutoille D., et al., 2004	https://pubmed.ncbi.nlm.nih.gov/14734177/	Beta-lactam resistant	France
	E114A	Subedi D., et al., 2018	https://pubmed.ncbi.nlm.nih.gov/30265709/	exoU/exoS isolates from anterior eye infections, microbial keratitis (MK), and the lungs of cystic fibrosis	India and Australia
	G283E	Subedi D., et al., 2018	https://pubmed.ncbi.nlm.nih.gov/30265709/	exoU/exoS isolates from anterior eye infections, microbial keratitis (MK), and the lungs of cystic fibrosis	India and Australia
	M288R	Subedi D., et al., 2018	https://pubmed.ncbi.nlm.nih.gov/30265709/	exoU/exoS isolates from anterior eye infections, microbial keratitis (MK), and the lungs of cystic fibrosis	India and Australia
	V126E	Subedi D., et al., 2018	https://pubmed.ncbi.nlm.nih.gov/30265709/	exoU/exoS isolates from anterior eye infections, microbial keratitis (MK), and the lungs of cystic fibrosis	India and Australia	Yes
	A110T	Subedi D., et al., 2018	https://pubmed.ncbi.nlm.nih.gov/30265709/	exoU/exoS isolates from anterior eye infections, microbial keratitis (MK), and the lungs of cystic fibrosis	India and Australia
	K76Q	Subedi D., et al., 2018	https://pubmed.ncbi.nlm.nih.gov/30265709/	exoU/exoS isolates from anterior eye infections, microbial keratitis (MK), and the lungs of cystic fibrosis	India and Australia
	R70Q	Pai H. et al., 2001	https://pubmed.ncbi.nlm.nih.gov/11158744/	carbapenem-resistant isolates	Korea
	V126E	Campo Esquisabel AB., et al., 2011	https://pubmed.ncbi.nlm.nih.gov/21599797/	Cefepime resistant	Spain	Yes
	T130P	Campo Esquisabel AB., et al., 2011	https://pubmed.ncbi.nlm.nih.gov/21599797/	Cefepime resistant	Spain
	V126E	Amsalu A., et al., 2020	https://pubmed.ncbi.nlm.nih.gov/33114277/	Clinical, animal, and environmental isolates	Australia, USA, Netherlands	Yes
	12 bp insertion after 400 bp	Campo Esquisabel AB., et al., 2011	https://pubmed.ncbi.nlm.nih.gov/21599797/	Cefepime resistant	Spain
	R83C	Tomás M et al., 2010	https://pubmed.ncbi.nlm.nih.gov/20194693/	MDR, cystic fibrosis isolates	UK
nalD	A46T	Aguilar-Rodea P., et al., 2022	https://pubmed.ncbi.nlm.nih.gov/35536836/	Clinical isolates	Mexico
	F198L	Yan J. et al., 2019	https://pubmed.ncbi.nlm.nih.gov/31860667/	Aztreonam resistance	USA
	T158I	Pan YP. et al., 2016	https://pubmed.ncbi.nlm.nih.gov/27060003/	Carbapenem resistance	China
	V151fs	Lopez M. et al., 2022	https://pubmed.ncbi.nlm.nih.gov/36140050/	Fluoroquinolone Resistance	Spain	Yes?
	P159A, R160P, I161C, A162T, S163R, R164*	Lopez M. et al., 2022	https://pubmed.ncbi.nlm.nih.gov/36140050/	Fluoroquinolone Resistance	Spain
	E21D	Lopez M. et al., 2022	https://pubmed.ncbi.nlm.nih.gov/36140050/	Fluoroquinolone Resistance	Spain
	T49A	Lopez M. et al., 2022	https://pubmed.ncbi.nlm.nih.gov/36140050/	Fluoroquinolone Resistance	Spain
	Q207R	Yan J. et al., 2019	https://pubmed.ncbi.nlm.nih.gov/31860667/	Aztreonam resistance	USA
	T188A	Yan J. et al., 2019	https://pubmed.ncbi.nlm.nih.gov/31860667/	Aztreonam resistance	USA
	T11N	Yan J. et al., 2019	https://pubmed.ncbi.nlm.nih.gov/31860667/	Aztreonam resistance	USA
	G206S	Yan J. et al., 2019	https://pubmed.ncbi.nlm.nih.gov/31860667/	Aztreonam resistance	USA
	T11N	Amsalu A., et al., 2020	https://pubmed.ncbi.nlm.nih.gov/33114277/	Clinical, animal, and environmental isolates	Australia, USA, Netherlands
	16 bp deletion at nucleotide 85, 3 bp deletion at position 101	Campo Esquisabel AB., et al., 2011	https://pubmed.ncbi.nlm.nih.gov/21599797/	Cefepime resistant	Spain
	T188A	Horna G. et al., 2018	https://pubmed.ncbi.nlm.nih.gov/30405166/	MDR	Spain
	L44P	Horna G. et al., 2018	https://pubmed.ncbi.nlm.nih.gov/30405166/	MDR	Spain
	D187S	Horna G. et al., 2018	https://pubmed.ncbi.nlm.nih.gov/30405166/	MDR	Spain
	L194R	Horna G. et al., 2018	https://pubmed.ncbi.nlm.nih.gov/30405166/	MDR	Spain
	Q134H, Q142H, A145P, D147H, E148K, C149R, H154P, R160K, D176E, D185Y, G206S, S209I	Horna G. et al., 2018	https://pubmed.ncbi.nlm.nih.gov/30405166/	MDR	Spain
	Δnt397–398	Horna G. et al., 2018	https://pubmed.ncbi.nlm.nih.gov/30405166/	MDR	Spain	Yes
	Δnt263–279	Horna G. et al., 2018	https://pubmed.ncbi.nlm.nih.gov/30405166/	MDR	Spain
	Δnt391	Horna G. et al., 2018	https://pubmed.ncbi.nlm.nih.gov/30405166/	MDR	Spain
	Δnt451–461	Horna G. et al., 2018	https://pubmed.ncbi.nlm.nih.gov/30405166/	MDR	Spain	Yes
	D187H	Tomás M et al., 2010	https://pubmed.ncbi.nlm.nih.gov/20194693/	MDR, cystic fibrosis isolates	UK
mexS	F7S	Xu C., et al., 2021	https://pubmed.ncbi.nlm.nih.gov/33488544/	FQ-resistant	China
	G224S	Horna G. et al., 2018	https://pubmed.ncbi.nlm.nih.gov/30405166/	MDR	Spain
	21 bp insertion at bp 891	Ramsay KA., et al., 2021	https://pubmed.ncbi.nlm.nih.gov/34987489/	CF isolates treated at sub-inhibitory concentrations	New Zealand
	V104A	Richardot C., et al., 2016	https://pubmed.ncbi.nlm.nih.gov/26833155/	Clinical nfxC Mutants	France
	F253L	Richardot C., et al., 2016	https://pubmed.ncbi.nlm.nih.gov/26833155/	Clinical nfxC Mutants	France
	D44E	Richardot C., et al., 2016	https://pubmed.ncbi.nlm.nih.gov/26833155/	Clinical nfxC Mutants	France
	S60F	Richardot C., et al., 2016	https://pubmed.ncbi.nlm.nih.gov/26833155/	Clinical nfxC Mutants	France
	F185L	Richardot C., et al., 2016	https://pubmed.ncbi.nlm.nih.gov/26833155/	Clinical nfxC Mutants	France
	V73A + L270Q	Richardot C., et al., 2016	https://pubmed.ncbi.nlm.nih.gov/26833155/	Clinical nfxC Mutants	France	Yes
	C245G	Richardot C., et al., 2016	https://pubmed.ncbi.nlm.nih.gov/26833155/	Clinical nfxC Mutants	France
	A166P	Richardot C., et al., 2016	https://pubmed.ncbi.nlm.nih.gov/26833155/	Clinical nfxC Mutants	France
	S60P	Richardot C., et al., 2016	https://pubmed.ncbi.nlm.nih.gov/26833155/	Clinical nfxC Mutants	France
	L263Q	Richardot C., et al., 2016	https://pubmed.ncbi.nlm.nih.gov/26833155/	Clinical nfxC Mutants	France
	Δ8 bp (bp 710–718)	Richardot C., et al., 2016	https://pubmed.ncbi.nlm.nih.gov/26833155/	Clinical nfxC Mutants	France
	ΔC293	Richardot C., et al., 2016	https://pubmed.ncbi.nlm.nih.gov/26833155/	Clinical nfxC Mutants	France
	Δ30 bp (bp 927–956)	Richardot C., et al., 2016	https://pubmed.ncbi.nlm.nih.gov/26833155/	Clinical nfxC Mutants	France
	A175V	Llanes C. et al., 2011	https://pubmed.ncbi.nlm.nih.gov/21911574/	Non-cystic fibrosis FQ resistant isolates	France
	E181D	Llanes C. et al., 2011	https://pubmed.ncbi.nlm.nih.gov/21911574/	Non-cystic fibrosis FQ resistant isolates	France
	V308I	Llanes C. et al., 2011	https://pubmed.ncbi.nlm.nih.gov/21911574/	Non-cystic fibrosis FQ resistant isolates	France
mexT	G148A, G238R, A249P	Horna G. et al., 2018	https://pubmed.ncbi.nlm.nih.gov/30405166/	MDR	Spain
	G258D	Richardot C., et al., 2016	https://pubmed.ncbi.nlm.nih.gov/26833155/	Clinical nfxC Mutants	France
	Y138D + G258D	Richardot C., et al., 2016	https://pubmed.ncbi.nlm.nih.gov/26833155/	Clinical nfxC Mutants	France
	G257S	Llanes C. et al., 2011	https://pubmed.ncbi.nlm.nih.gov/21911574/	Non-cystic fibrosis FQ resistant isolates	France
	R166H	Llanes C. et al., 2011	https://pubmed.ncbi.nlm.nih.gov/21911574/	Non-cystic fibrosis FQ resistant isolates	France
	G257S	Juarez P. et al., 2018	https://pubmed.ncbi.nlm.nih.gov/29530852/	Clinical isolates	France
	G257A	Juarez P. et al., 2018	https://pubmed.ncbi.nlm.nih.gov/29530852/	Clinical isolates	France
gyrA	T83I	Van Nguyen K. et al., 2018	https://pubmed.ncbi.nlm.nih.gov/29535543/	FQ-resistant	Vietnam	Yes
	T83I	Higgins P G et al., 2003	https://pubmed.ncbi.nlm.nih.gov/12727072/	FQ-resistant	Germany	Yes
	T133M	Van Nguyen K. et al., 2018	https://pubmed.ncbi.nlm.nih.gov/29535543/	FQ-resistant	Vietnam
	D87G	Xu C., et al., 2021	https://pubmed.ncbi.nlm.nih.gov/33488544/	FQ-resistant	China
	T83I	Subedi D., et al., 2018	https://pubmed.ncbi.nlm.nih.gov/30265709/	exoU/exoS isolates from anterior eye infections, microbial keratitis (MK), and the lungs of cystic fibrosis	India and Australia	Yes
	T83I	Qi-Min Teo J. et al, 2021	https://pubmed.ncbi.nlm.nih.gov/34384341/	clinical isolate	Southeast Asian region	Yes
	D87N	Lopez M. et al., 2022	https://pubmed.ncbi.nlm.nih.gov/36140050/	Fluoroquinolone Resistance	Spain	Yes
	T83I	Amsalu A., et al., 2020	https://pubmed.ncbi.nlm.nih.gov/33114277/	Clinical, animal, and environmental isolates	Australia, USA, Netherlands	Yes
	D87N	Amsalu A., et al., 2020	https://pubmed.ncbi.nlm.nih.gov/33114277/	Clinical, animal, and environmental isolates	Australia, USA, Netherlands	Yes
	D87N	Llanes C. et al., 2011	https://pubmed.ncbi.nlm.nih.gov/21911574/	Non-cystic fibrosis FQ resistant isolates	France	Yes
	T83I	Llanes C. et al., 2011	https://pubmed.ncbi.nlm.nih.gov/21911574/	Non-cystic fibrosis FQ resistant isolates	France	Yes
	T83I	Wang Y. et al., 2014	https://www.sciencedirect.com/science/article/pii/S2214024714000124	Ciprofloxacin resistant	Taiwan	Yes
	D87Y	Wang Y. et al., 2014	https://www.sciencedirect.com/science/article/pii/S2214024714000124	Ciprofloxacin resistant	Taiwan
	D87H	Wang Y. et al., 2014	https://www.sciencedirect.com/science/article/pii/S2214024714000124	Ciprofloxacin resistant	Taiwan
	D87G	Wang Y. et al., 2014	https://www.sciencedirect.com/science/article/pii/S2214024714000124	Ciprofloxacin resistant	Taiwan
	D87N	Wang Y. et al., 2014	https://www.sciencedirect.com/science/article/pii/S2214024714000124	Ciprofloxacin resistant	Taiwan
	T83I	Cabrera R. et al., 2022	https://pubmed.ncbi.nlm.nih.gov/35323912/	Ciprofloxacin resistant non-cystic fibrosis bronchiectasis	Spain	Yes
	L41W	Cabrera R. et al., 2022	https://pubmed.ncbi.nlm.nih.gov/35323912/	Ciprofloxacin resistant non-cystic fibrosis bronchiectasis	Spain
	N57Q,D58R,W59L,N60E	Cabrera R. et al., 2022	https://pubmed.ncbi.nlm.nih.gov/35323912/	Ciprofloxacin resistant non-cystic fibrosis bronchiectasis	Spain
	T83V	Cabrera R. et al., 2022	https://pubmed.ncbi.nlm.nih.gov/35323912/	Ciprofloxacin resistant non-cystic fibrosis bronchiectasis	Spain
	D87G	Cabrera R. et al., 2022	https://pubmed.ncbi.nlm.nih.gov/35323912/	Ciprofloxacin resistant non-cystic fibrosis bronchiectasis	Spain
gyrB	E468D	Subedi D., et al., 2018	https://pubmed.ncbi.nlm.nih.gov/30265709/	exoU/exoS isolates from anterior eye infections, microbial keratitis (MK), and the lungs of cystic fibrosis	India and Australia	Yes
	S466F	Subedi D., et al., 2018	https://pubmed.ncbi.nlm.nih.gov/30265709/	exoU/exoS isolates from anterior eye infections, microbial keratitis (MK), and the lungs of cystic fibrosis	India and Australia	Yes - in non-MDR
	E468D, H148N	Amsalu A., et al., 2020	https://pubmed.ncbi.nlm.nih.gov/33114277/	Clinical, animal, and environmental isolates	Australia, USA, Netherlands	Yes
	S466F	Llanes C. et al., 2011	https://pubmed.ncbi.nlm.nih.gov/21911574/	Non-cystic fibrosis FQ resistant isolates	France	Yes - in non-MDR
	S466Y	Llanes C. et al., 2011	https://pubmed.ncbi.nlm.nih.gov/21911574/	Non-cystic fibrosis FQ resistant isolates	France
	S466F	Wang Y. et al., 2014	https://www.sciencedirect.com/science/article/pii/S2214024714000124	Ciprofloxacin resistant	Taiwan	Yes - in non-MDR
	S466F	Cabrera R. et al., 2022	https://pubmed.ncbi.nlm.nih.gov/35323912/	Ciprofloxacin resistant non-cystic fibrosis bronchiectasis	Spain	Yes - in non-MDR
	N366D	Cabrera R. et al., 2022	https://pubmed.ncbi.nlm.nih.gov/35323912/	Ciprofloxacin resistant non-cystic fibrosis bronchiectasis	Spain
	Q443H	Cabrera R. et al., 2022	https://pubmed.ncbi.nlm.nih.gov/35323912/	Ciprofloxacin resistant non-cystic fibrosis bronchiectasis	Spain
parC	S87L	Van Nguyen K. et al., 2018	https://pubmed.ncbi.nlm.nih.gov/29535543/	FQ-resistant	Vietnam	Yes
	S80L	Higgins P G et al., 2003	https://pubmed.ncbi.nlm.nih.gov/12727072/	FQ-resistant	Germany
	S87L	Subedi D., et al., 2018	https://pubmed.ncbi.nlm.nih.gov/30265709/	exoU/exoS isolates from anterior eye infections, microbial keratitis (MK), and the lungs of cystic fibrosis	India and Australia	Yes
	S87L	Qi-Min Teo J. et al, 2021	https://pubmed.ncbi.nlm.nih.gov/34384341/	clinical isolate	Southeast Asian region	Yes
	S87L	Amsalu A., et al., 2020	https://pubmed.ncbi.nlm.nih.gov/33114277/	Clinical, animal, and environmental isolates	Australia, USA, Netherlands	Yes
	V297I	Amsalu A., et al., 2020	https://pubmed.ncbi.nlm.nih.gov/33114277/	Clinical, animal, and environmental isolates	Australia, USA, Netherlands
	33 amino acid truncation at the C-terminal	Amsalu A., et al., 2020	https://pubmed.ncbi.nlm.nih.gov/33114277/	Clinical, animal, and environmental isolates	Australia, USA, Netherlands
	S87L	Wang Y. et al., 2014	https://www.sciencedirect.com/science/article/pii/S2214024714000124	Ciprofloxacin resistant	Taiwan	Yes
	E91K	Wang Y. et al., 2014	https://www.sciencedirect.com/science/article/pii/S2214024714000124	Ciprofloxacin resistant	Taiwan
	G85C	Wang Y. et al., 2014	https://www.sciencedirect.com/science/article/pii/S2214024714000124	Ciprofloxacin resistant	Taiwan
	S87W	Wang Y. et al., 2014	https://www.sciencedirect.com/science/article/pii/S2214024714000124	Ciprofloxacin resistant	Taiwan
	S87W	Cabrera R. et al., 2022	https://pubmed.ncbi.nlm.nih.gov/35323912/	Ciprofloxacin resistant non-cystic fibrosis bronchiectasis	Spain
	K66Q,K69M	Cabrera R. et al., 2022	https://pubmed.ncbi.nlm.nih.gov/35323912/	Ciprofloxacin resistant non-cystic fibrosis bronchiectasis	Spain
	K46E	Cabrera R. et al., 2022	https://pubmed.ncbi.nlm.nih.gov/35323912/	Ciprofloxacin resistant non-cystic fibrosis bronchiectasis	Spain
	D35W	Cabrera R. et al., 2022	https://pubmed.ncbi.nlm.nih.gov/35323912/	Ciprofloxacin resistant non-cystic fibrosis bronchiectasis	Spain
	I33N	Cabrera R. et al., 2022	https://pubmed.ncbi.nlm.nih.gov/35323912/	Ciprofloxacin resistant non-cystic fibrosis bronchiectasis	Spain
	K69M	Cabrera R. et al., 2022	https://pubmed.ncbi.nlm.nih.gov/35323912/	Ciprofloxacin resistant non-cystic fibrosis bronchiectasis	Spain
	K120Q	Cabrera R. et al., 2022	https://pubmed.ncbi.nlm.nih.gov/35323912/	Ciprofloxacin resistant non-cystic fibrosis bronchiectasis	Spain
	M34Y,D35G	Cabrera R. et al., 2022	https://pubmed.ncbi.nlm.nih.gov/35323912/	Ciprofloxacin resistant non-cystic fibrosis bronchiectasis	Spain
parE	A473V	Subedi D., et al., 2018	https://pubmed.ncbi.nlm.nih.gov/30265709/	exoU/exoS isolates from anterior eye infections, microbial keratitis (MK), and the lungs of cystic fibrosis	India and Australia
	D533E	Amsalu A., et al., 2020	https://pubmed.ncbi.nlm.nih.gov/33114277/	Clinical, animal, and environmental isolates	Australia, USA, Netherlands	Yes
	E569-** one amino acid deletion at 569	Amsalu A., et al., 2020	https://pubmed.ncbi.nlm.nih.gov/33114277/	Clinical, animal, and environmental isolates	Australia, USA, Netherlands
	P438S, L501F	Amsalu A., et al., 2020	https://pubmed.ncbi.nlm.nih.gov/33114277/	Clinical, animal, and environmental isolates	Australia, USA, Netherlands
	L501F	Wang Y. et al., 2014	https://www.sciencedirect.com/science/article/pii/S2214024714000124	Ciprofloxacin resistant	Taiwan
	S457G	Wang Y. et al., 2014	https://www.sciencedirect.com/science/article/pii/S2214024714000124	Ciprofloxacin resistant	Taiwan	Yes
	E453D	Wang Y. et al., 2014	https://www.sciencedirect.com/science/article/pii/S2214024714000124	Ciprofloxacin resistant	Taiwan
	D419N	Wang Y. et al., 2014	https://www.sciencedirect.com/science/article/pii/S2214024714000124	Ciprofloxacin resistant	Taiwan	Yes
	K388E	Wang Y. et al., 2014	https://www.sciencedirect.com/science/article/pii/S2214024714000124	Ciprofloxacin resistant	Taiwan
	E459V	Wang Y. et al., 2014	https://www.sciencedirect.com/science/article/pii/S2214024714000124	Ciprofloxacin resistant	Taiwan	Yes
	V460F	Wang Y. et al., 2014	https://www.sciencedirect.com/science/article/pii/S2214024714000124	Ciprofloxacin resistant	Taiwan
	A473V	Wang Y. et al., 2014	https://www.sciencedirect.com/science/article/pii/S2214024714000124	Ciprofloxacin resistant	Taiwan
	A473T	Wang Y. et al., 2014	https://www.sciencedirect.com/science/article/pii/S2214024714000124	Ciprofloxacin resistant	Taiwan
	D539E	Cabrera R. et al., 2022	https://pubmed.ncbi.nlm.nih.gov/35323912/	Ciprofloxacin resistant non-cystic fibrosis bronchiectasis	Spain
	K380Q	Cabrera R. et al., 2022	https://pubmed.ncbi.nlm.nih.gov/35323912/	Ciprofloxacin resistant non-cystic fibrosis bronchiectasis	Spain
	R378G	Cabrera R. et al., 2022	https://pubmed.ncbi.nlm.nih.gov/35323912/	Ciprofloxacin resistant non-cystic fibrosis bronchiectasis	Spain
	Y536T	Cabrera R. et al., 2022	https://pubmed.ncbi.nlm.nih.gov/35323912/	Ciprofloxacin resistant non-cystic fibrosis bronchiectasis	Spain
	A537P	Cabrera R. et al., 2022	https://pubmed.ncbi.nlm.nih.gov/35323912/	Ciprofloxacin resistant non-cystic fibrosis bronchiectasis	Spain
	S373I, N374Y, A375D	Cabrera R. et al., 2022	https://pubmed.ncbi.nlm.nih.gov/35323912/	Ciprofloxacin resistant non-cystic fibrosis bronchiectasis	Spain
	G376A	Cabrera R. et al., 2022	https://pubmed.ncbi.nlm.nih.gov/35323912/	Ciprofloxacin resistant non-cystic fibrosis bronchiectasis	Spain
	R378H	Cabrera R. et al., 2022	https://pubmed.ncbi.nlm.nih.gov/35323912/	Ciprofloxacin resistant non-cystic fibrosis bronchiectasis	Spain
	R379Q	Cabrera R. et al., 2022	https://pubmed.ncbi.nlm.nih.gov/35323912/	Ciprofloxacin resistant non-cystic fibrosis bronchiectasis	Spain
	A375Y	Cabrera R. et al., 2022	https://pubmed.ncbi.nlm.nih.gov/35323912/	Ciprofloxacin resistant non-cystic fibrosis bronchiectasis	Spain
	R378Q	Cabrera R. et al., 2022	https://pubmed.ncbi.nlm.nih.gov/35323912/	Ciprofloxacin resistant non-cystic fibrosis bronchiectasis	Spain
	A368L,E369D,S373I,N374Y	Cabrera R. et al., 2022	https://pubmed.ncbi.nlm.nih.gov/35323912/	Ciprofloxacin resistant non-cystic fibrosis bronchiectasis	Spain
oprD	E176*	Sherrard LJ et al., 2017	https://pubmed.ncbi.nlm.nih.gov/28273168/	MDR

## Sheet: Sheet2
Gene	Mutation	Reference	Region
mexR	Premature stop codon at 35th position	Choudhury et al., 2016	India
	1 bp deletion after 22nd base	Choudhury et al., 2016	India
	1 bp deletion after 242nd base	Choudhury et al., 2016	India
	V126E	Ziha-Zarifi et al., 1999	France
	D8E	Ziha-Zarifi et al., 1999	France
	A66V	Ziha-Zarifi et al., 1999	France
	D8G	Choudhury et al., 2016	India
	A66H	Choudhury et al., 2016	India
	K44S	Choudhury et al., 2016	India
	K44M	Llanes C, et al., 2004	France
	E126V	Van Nguyen K. et al., 2018	Vietnam
	R70Q	Ma Z. et al., 2021	China
	V126E	Aguilar-Rodea P., et al., 2022	Mexico
	Q90*	Aguilar-Rodea P., et al., 2022	Mexico
	L57P	Aguilar-Rodea P., et al., 2022	Mexico
	V126E	Vaez H., et al., 2014	Iran
	W69R	Poole K., et al., 1996	Canada
	V126E	Suresh M., et al., 2018	India
	P7L	Suresh M., et al., 2018	India
	P143T	Suresh M., et al., 2018	India
	S88fs	Jorth P., et al, 2017	USA
	V16fs	Jorth P., et al, 2017	USA
	V5fs	Jorth P., et al, 2017	USA
	IS21 insertion at base 414	Boutoille D., et al., 2004	France
	E114A	Subedi D., et al., 2018	India and Australia
	G283E	Subedi D., et al., 2018	India and Australia
	M288R	Subedi D., et al., 2018	India and Australia
	V126E	Subedi D., et al., 2018	India and Australia
	A110T	Subedi D., et al., 2018	India and Australia
	K76Q	Subedi D., et al., 2018	India and Australia
	R70Q	Pai H. et al., 2001	Korea
	V126E	Campo Esquisabel AB., et al., 2011	Spain
	T130P	Campo Esquisabel AB., et al., 2011	Spain
	V126E	Amsalu A., et al., 2020	Australia, USA, Netherlands
	12 bp insertion after 400 bp	Campo Esquisabel AB., et al., 2011	Spain
	R83C	Tomás M et al., 2010	UK
nalD	A46T	Aguilar-Rodea P., et al., 2022	Mexico
	F198L	Yan J. et al., 2019	USA
	T158I	Pan YP. et al., 2016	China
	V151fs	Lopez M. et al., 2022	Spain
	P159A, R160P, I161C, A162T, S163R, R164*	Lopez M. et al., 2022	Spain
	E21D	Lopez M. et al., 2022	Spain
	T49A	Lopez M. et al., 2022	Spain
	Q207R	Yan J. et al., 2019	USA
	T188A	Yan J. et al., 2019	USA
	T11N	Yan J. et al., 2019	USA
	G206S	Yan J. et al., 2019	USA
	T11N	Amsalu A., et al., 2020	Australia, USA, Netherlands
	16 bp deletion at nucleotide 85, 3 bp deletion at position 101	Campo Esquisabel AB., et al., 2011	Spain
	T188A	Horna G. et al., 2018	Spain
	L44P	Horna G. et al., 2018	Spain
	D187S	Horna G. et al., 2018	Spain
	L194R	Horna G. et al., 2018	Spain
	Q134H, Q142H, A145P, D147H, E148K, C149R, H154P, R160K, D176E, D185Y, G206S, S209I	Horna G. et al., 2018	Spain
	Δnt397–398	Horna G. et al., 2018	Spain
	Δnt263–279	Horna G. et al., 2018	Spain
	Δnt391	Horna G. et al., 2018	Spain
	Δnt451–461	Horna G. et al., 2018	Spain
	D187H	Tomás M et al., 2010	UK
mexS	F7S	Xu C., et al., 2021	China
	G224S	Horna G. et al., 2018	Spain
	21 bp insertion at bp 891	Ramsay KA., et al., 2021	New Zealand
	V104A	Richardot C., et al., 2016	France
	F253L	Richardot C., et al., 2016	France
	D44E	Richardot C., et al., 2016	France
	S60F	Richardot C., et al., 2016	France
	F185L	Richardot C., et al., 2016	France
	V73A + L270Q	Richardot C., et al., 2016	France
	C245G	Richardot C., et al., 2016	France
	A166P	Richardot C., et al., 2016	France
	S60P	Richardot C., et al., 2016	France
	L263Q	Richardot C., et al., 2016	France
	Δ8 bp (bp 710–718)	Richardot C., et al., 2016	France
	ΔC293	Richardot C., et al., 2016	France
	Δ30 bp (bp 927–956)	Richardot C., et al., 2016	France
	A175V	Llanes C. et al., 2011	France
	E181D	Llanes C. et al., 2011	France
	V308I	Llanes C. et al., 2011	France
mexT	G148A, G238R, A249P	Horna G. et al., 2018	Spain
	G258D	Richardot C., et al., 2016	France
	Y138D + G258D	Richardot C., et al., 2016	France
	G257S	Llanes C. et al., 2011	France
	R166H	Llanes C. et al., 2011	France
	G257S	Juarez P. et al., 2018	France
	G257A	Juarez P. et al., 2018	France
gyrA	T83I	Van Nguyen K. et al., 2018	Vietnam
	T83I	Higgins P G et al., 2003	Germany
	T133M	Van Nguyen K. et al., 2018	Vietnam
	D87G	Xu C., et al., 2021	China
	T83I	Subedi D., et al., 2018	India and Australia
	T83I	Qi-Min Teo J. et al, 2021	Southeast Asian region
	D87N	Lopez M. et al., 2022	Spain
	T83I	Amsalu A., et al., 2020	Australia, USA, Netherlands
	D87N	Amsalu A., et al., 2020	Australia, USA, Netherlands
	D87N	Llanes C. et al., 2011	France
	T83I	Llanes C. et al., 2011	France
	T83I	Wang Y. et al., 2014	Taiwan
	D87Y	Wang Y. et al., 2014	Taiwan
	D87H	Wang Y. et al., 2014	Taiwan
	D87G	Wang Y. et al., 2014	Taiwan
	D87N	Wang Y. et al., 2014	Taiwan
	T83I	Cabrera R. et al., 2022	Spain
	L41W	Cabrera R. et al., 2022	Spain
	N57Q,D58R,W59L,N60E	Cabrera R. et al., 2022	Spain
	T83V	Cabrera R. et al., 2022	Spain
	D87G	Cabrera R. et al., 2022	Spain
gyrB	E468D	Subedi D., et al., 2018	India and Australia
	S466F	Subedi D., et al., 2018	India and Australia
	E468D, H148N	Amsalu A., et al., 2020	Australia, USA, Netherlands
	S466F	Llanes C. et al., 2011	France
	S466Y	Llanes C. et al., 2011	France
	S466F	Wang Y. et al., 2014	Taiwan
	S466F	Cabrera R. et al., 2022	Spain
	N366D	Cabrera R. et al., 2022	Spain
	Q443H	Cabrera R. et al., 2022	Spain
parC	S87L	Van Nguyen K. et al., 2018	Vietnam
	S80L	Higgins P G et al., 2003	Germany
	S87L	Subedi D., et al., 2018	India and Australia
	S87L	Qi-Min Teo J. et al, 2021	Southeast Asian region
	S87L	Amsalu A., et al., 2020	Australia, USA, Netherlands
	V297I	Amsalu A., et al., 2020	Australia, USA, Netherlands
	33 amino acid truncation at the C-terminal	Amsalu A., et al., 2020	Australia, USA, Netherlands
	S87L	Wang Y. et al., 2014	Taiwan
	E91K	Wang Y. et al., 2014	Taiwan
	G85C	Wang Y. et al., 2014	Taiwan
	S87W	Wang Y. et al., 2014	Taiwan
	S87W	Cabrera R. et al., 2022	Spain
	K66Q,K69M	Cabrera R. et al., 2022	Spain
	K46E	Cabrera R. et al., 2022	Spain
	D35W	Cabrera R. et al., 2022	Spain
	I33N	Cabrera R. et al., 2022	Spain
	K69M	Cabrera R. et al., 2022	Spain
	K120Q	Cabrera R. et al., 2022	Spain
	M34Y,D35G	Cabrera R. et al., 2022	Spain
parE	A473V	Subedi D., et al., 2018	India and Australia
	D533E	Amsalu A., et al., 2020	Australia, USA, Netherlands
	E569-** one amino acid deletion at 569	Amsalu A., et al., 2020	Australia, USA, Netherlands
	P438S, L501F	Amsalu A., et al., 2020	Australia, USA, Netherlands
	L501F	Wang Y. et al., 2014	Taiwan
	S457G	Wang Y. et al., 2014	Taiwan
	E453D	Wang Y. et al., 2014	Taiwan
	D419N	Wang Y. et al., 2014	Taiwan
	K388E	Wang Y. et al., 2014	Taiwan
	E459V	Wang Y. et al., 2014	Taiwan
	V460F	Wang Y. et al., 2014	Taiwan
	A473V	Wang Y. et al., 2014	Taiwan
	A473T	Wang Y. et al., 2014	Taiwan
	D539E	Cabrera R. et al., 2022	Spain
	K380Q	Cabrera R. et al., 2022	Spain
	R378G	Cabrera R. et al., 2022	Spain
	Y536T	Cabrera R. et al., 2022	Spain
	A537P	Cabrera R. et al., 2022	Spain
	S373I, N374Y, A375D	Cabrera R. et al., 2022	Spain
	G376A	Cabrera R. et al., 2022	Spain
	R378H	Cabrera R. et al., 2022	Spain
	R379Q	Cabrera R. et al., 2022	Spain
	A375Y	Cabrera R. et al., 2022	Spain
	R378Q	Cabrera R. et al., 2022	Spain
	A368L,E369D,S373I,N374Y	Cabrera R. et al., 2022	Spain
