# Supplementary material for: Comparative molecular profiling of multidrug-resistant Pseudomonas aeruginosa identifies novel mutations in regional clinical isolates from South India
Source: JAC Antimicrob Resist. 2024 Jan 16;6(1):dlae001. doi: 10.1093/jacamr/dlae001 (PMC10789591; doi:10.1093/jacamr/dlae001)
Supplement: dlae001_Supplementary_Data [file dlae001_supplementary_data.zip › Table S1.xlsx]

## Sheet: Sheet1
Table S1. Primers used in this study.
Gene	Primer	Sequence	Function	Citation
mexA	forward	GAGGACGGTAGCCAATACCC	qPCR	This study
	reverse	TTGTTCGGGTTGGGGAACAC		This study
mexB	forward	AAGTGGGAATACGGTTCGCC		This study
	reverse	AGGAGTAGCCAACGCCTTTC		This study
mexC	forward	TATGCGGATTTCACCCAGACC		This study
	reverse	CCAAGGTGCCTTTCTTCAGG		This study
mexD	forward	TCGCGATACTCTTCTTGGCG		This study
	reverse	GATGGTCTCGAAGCTCACCC		This study
mexE	forward	CAGTCATCCCACTTCTCCTGG		This study
	reverse	TCGTTCAGCGGTTGTTCGAT		This study
mexF	forward	CCAGCTACCCATCAGCGAAT		This study
	reverse	GTCACTTCTTCCGGGAGCTT		This study
rpoS	forward	GAAATCGGTTTCTCGCCCCT		This study
	reverse	GGACAGTCCGCGATTGACAT		This study
gyrA	forward	CCTACAAGAAATCCGCCCGT		This study
	reverse	CATGCGCACTTCGGTGTATC		This study
gyrB	forward	AGCTACGTCACCTTCAACCG		This study
	reverse	CCCTTGTATCGCTGGATGCT		This study
parC	forward	TCTCGGAAAAAGGCTGGGTG		This study
	reverse	CATACTGGTTCGAGCGTCCC		This study
parE	forward	CTGCCCGATGAACCCTTCTG		This study
	reverse	GTAGCTTTCCTGCACCGACT		This study
orpD	forward	GTTTCCGCAGGTAGCACTCA		This study
	reverse	TCTTCGATGAACCCCTTCGC		This study
mexR	forward	ATGAACTACCCCGTGAATCCCG	PCR amplification and sequencing	This study
	reverse	TTAAATATCCTCAAGCGGTTGC		This study
nalD	forward	ATGCGACGCACAAAGGAAGATTC		This study
	reverse	CTACGGCGCCGAGCTGGCCTG		This study
mexS	forward	ATACAGTCACAACCCATGA		This study
	reverse	TCAACGATCTGTGGATCT		This study
mexT	forward	TGCATCACGGGGTGAATAAC		This study
	reverse	GGTAGCGCCAGGAGAAGTG		This study
gyrA	forward	AGTCCTATCTCGACTACGCGAT		https://www.sciencedirect.com/science/article/pii/S2214024714000124
	reverse	AGTCGACGGTTTCCTTTTCCAG		https://www.sciencedirect.com/science/article/pii/S2214024714000124
gyrB	forward	TGCGGTGGAACAGGAGATGGGCAAGTAC		https://www.sciencedirect.com/science/article/pii/S2214024714000124
	reverse	CTGGCGGAAGAAGAAGGTCAACAGCAGGGT		https://www.sciencedirect.com/science/article/pii/S2214024714000124
parC	forward	CGAGCAGGCCTATCTGAACTAT		https://www.sciencedirect.com/science/article/pii/S2214024714000124
	reverse	GAAGGACTTGGGATCGTCCGGA		https://www.sciencedirect.com/science/article/pii/S2214024714000124
parE	forward	CGGCGTTCGTCTCGGGCGTGGTGAAGGA		https://www.sciencedirect.com/science/article/pii/S2214024714000124
	reverse	TCGAGGGCGTAGTAGATGTCCTTGCCGA		https://www.sciencedirect.com/science/article/pii/S2214024714000124
oprD	forward	ATGAAAGTGATGAAGTGGAGCG		This study
	reverse	TTACAGGATCGACAGCGGATAG		This study
blaNDM-1	forward	GGTTTGGCGATCTGGTTTTC	PCR screening for blaNDM-1	This study
	reverse	CGGAATGGCTCATCACGATC		This study
