# Supplementary material for: Comparative molecular profiling of multidrug-resistant Pseudomonas aeruginosa identifies novel mutations in regional clinical isolates from South India
Source: JAC Antimicrob Resist. 2024 Jan 16;6(1):dlae001. doi: 10.1093/jacamr/dlae001 (PMC10789591; doi:10.1093/jacamr/dlae001)
Supplement: dlae001_Supplementary_Data [file dlae001_supplementary_data.zip › Table S2.csv]

	Strain	Indian clinical isolate	MDR	Non-MDR	MDR/Non-MDR	qPCR data?	FQ resistant?	Source	mexR	mexS	mexT	nalD	gyrA	gyrB	parC	parE	oprD	NDM-1	Carbapenemase	16s rRNA sequence
	PAO1								None	No data	Deletion from 235 to 242 : GGCCAGCC (8 bp), T514A	None	None	None	None	None	None	No data	No data	GCGACGATCGGTACTGTTTCTGAAGAGATGATCAGTCACACTTGGACTGAGAACACGTCAGACTC
	ATCC 10145								T377A	No data	Deletion from 235 to 242 : GGCCAGCC (8 bp), T514A	None	None	None	None	None	No data	No data	Negative	TAGCTAGTGGTGTAGCCTACAGGCGACGATTCCGGTAACTGTTTCGAGAAGGATGATCAGTCACA
	P4								None	G745A	Deletion from 235 to 242 : GGCCAGCC (8 bp), T514A	None	C248T	None	None	None	No data	No data	Negative	CTATCAGATGTAGGCGTAAGTCGGATAGCTAGTTGTGGTAGCTAGCGAGGCGACGATTCCGGTAA
1	B12197	1	1		MDR	1	Resistant	Blood	T377A	G745A	Deletion from 235 to 242 : GGCCAGCC (8 bp), T514A	T397:, G398:	C248T	None	C260T	None	Deletion from 473None489 (Loop 3)	Present	Positive	CCAAGGCGACGATCGGTACTGGTTCCGAGAGGATGATTCAGTTCACCATGGAACTGAGGAACACG
2	B6851	1	1		MDR		Resistant	Blood	T377A	G745A	Deletion from 235 to 242 : GGCCAGCC (8 bp), T514A	T397:, G398:	C248T	None	C260T	None	No data	Present	Positive	AGGCTAACCAAGGGCAGCGATTCCGGTACTTGTGCGAGAGGATAGATCAGTCACACTGAACCGAG
3	DDRC 03	1	1		MDR		Resistant	Urine	T377A	None	Deletion from 235 to 242 : GGCCAGCC (8 bp), T514A	None	C248T	None	C260T	None	No data	Absent	Positive	TGAGCCTAGGTCCGATAGGCTAGTGTCGTAGGCCTACCAAGCGAGCGATCGTACCTGTCCGGAGA
4	DDRC 05	1	1		MDR		Resistant	Urine	T377A	G745A	Deletion from 235 to 242 : GGCCAGCC (8 bp), T514A	G242:	C248T	None	C260T	None	No data	Present	Positive	GACGATCGGTAACTGTTCTGAGAGGATGATCAGTCACACTGGATTGAGACACCGGTCAGACTCTA
5	DDRC 06	1		1	Non-MDR		Sensitive	Pus	T377A	G745A	Deletion from 235 to 242 : GGCCAGCC (8 bp), T514A	C485A, C486G	C248T	None	C357:	C1371G	No data	Absent	Negative	TCACGGTATCAAGATGAGCCTAGTCGCATTAGCATATGTGTGTAATGCTTACCAGGGCACGATTCC
6	DDRC 10	1	1		MDR		Resistant	Pus	T377A	G745A	Deletion from 235 to 242 : GGCCAGCC (8 bp), T514A	G95A	C248T	G1404T	C260T	A1376T	No data	Absent	Negative	AGCCTAAGGTCGGATTAGGCTAGTTGTGGGTAAAGGCTACCAGCGACGATCCGTAACTGTTCCGA
7	DDRC 11	1	1		MDR		Resistant	Pus	T377A	G745A	Deletion from 235 to 242 : GGCCAGCC (8 bp), T514A	C485A, C486G	C248T	None	No data	C1371G	No data	Absent	Positive	GCTATCAGAGTAGGCCTAGTCGATTAGCTAGTGTGGGGTAAGCTACAGGCGACGATCGTACTGTT
8	DDRC 14	1	1		MDR		Resistant	Pus	None	None	Deletion from 235 to 242 : GGCCAGCC (8 bp), T514A	G451T; Deletion from 452 to 462 : TGCGGCTGCAT	C248T, A299G	None	C260T	None	No data	Absent	Negative	AGGCGACGATTCGGTACTGTTTCGAGAGGGATGATCAGTCACACTGGAACTGAGAACACGTCAGA
9	DDRC 15	1	1		MDR		Resistant	Pus	None	G745A	Deletion from 235 to 242 : GGCCAGCC (8 bp), T514A	G451T; Deletion from 452 to 462 : TGCGGCTGCAT	C248T, A299G	None	C260T	None	No data	Absent	Negative	GCGACGATTCCGGTACTGTTCGAGAGGATGATCAGTTCACACTGACTGAGACACGTTCCAGACTC
10	DDRC 16	1	1		MDR		Resistant	Blood	None	G745A	Deletion from 235 to 242 : GGCCAGCC (8 bp), T514A	G451T; Deletion from 452 to 462 : TGCGGCTGCAT	C248T, A299G	None	C260T	None	No data	Present	Positive	CAGAGTGAGGCTAGTTCGATCAGCTAGTGTGTAAGTCTACAGGCGCGATCCGTACATGTTCCGAG
11	DDRC 20	1	1		MDR		Resistant	Pus	T377A	G745A	Deletion from 235 to 242 : GGCCAGCC (8 bp)	None	C248T	None	C260T	None	No data	Present	Positive	CTAACGCATTCAGAATGAAGCCTAGTTCGATACGCTAGTGTGTAGCGTTACCAGGCACGATTCCGG
12	DDRC 21	1	1		MDR		Resistant	Pus	T377A	G745A	Deletion from 235 to 242 : GGCCAGCC (8 bp), T514A	None	C248T	None	C260T	None	No data	Present	Positive	ACGCATCAGTGTAGGCTAAGTCGATAGCTAGTTGGCTAGCCTACCAGGCGACGATCGTACCTGTTT
13	DDRC 22	1	1		MDR		Resistant	Pus	None	G745A	Deletion from 235 to 242 : GGCCAGCC (8 bp), T514A	G451T; Deletion from 452 to 462 : TGCGGCTGCAT	C248T, A299G	None	C260T	None	No data	Absent	Negative	GAGCCTAGGTTCGGAATTAGCTAGTTGGTGGGTAATGGCCTACCAGGCGACGATTCGCTACTGTC
14	DDRC 23	1	1		MDR		Resistant	Pus	T377A	G745A	Deletion from 235 to 242 : GGCCAGCC (8 bp), T514A	None	C248T	None	C260T	None	No data	Present	Positive	TAGCTATGTGGGGGTAAGCCTACAGGCGAGCGATCGTACTGTCGAGAGATAGATCAGGTCACATG
15	DDRC 24	1	1		MDR		Resistant	Pus	T377A	G745A	Deletion from 235 to 242 : GGCCAGCC (8 bp), T514A	C485A, C486G	C248T	None	No data	None	No data	Absent	Positive	GTAAAGGCTACCATGGCGACGATTCGTATCTGTTCTGAGAGAATGATCAGTTCACACTTGGAAACT
16	DDRC 25	1	1		MDR		Resistant	Pus	T377A	G745A	Deletion from 235 to 242 : GGCCAGCC (8 bp)	C485A, C486G	C248T	None	None	None	No data	Absent	No data	AAGGACTAACAAGCGACGATTCCGTAACTTGTCTGAGAGGATGATCAGTCACAACCTGGACTGAG
17	DDRC 27	1	1		MDR		Resistant	Pus	T377A	G745A	Deletion from 235 to 242 : GGCCAGCC (8 bp)	None	C248T	None	C260T	None	No data	Absent	Negative	TGAGGCTAAGTTCGAGTAGCTATGTGTGCTTAAGCCCTTACAAGGGCAGCGATCGGTACTGTCGA
18	DDRC 28	1	1		MDR		Resistant	Pus	T377A	G745A	Deletion from 235 to 242 : GGCCAGCC (8 bp), T514A	T397:, G398:	C248T	None	C260T	None	No data	Absent	Negative	CTAGTTCGAATAGCTAGTGTGTAAAGGCCTACAGGCGACGATCGTAACTTGTCTGAGGAGGATGA
19	DDRC 29	1	1		MDR		Resistant	Pus	T377A	G745A	Deletion from 235 to 242 : GGCCAGCC (8 bp), T514A	T151A	C248T	None	C260T	None	No data	Absent	Positive	CAGGCTATCAAGAGTGAGCTAGGTCCGATAGGCTAGTGTGTAAGTCTACAAGGCGACCGATTCCG
20	DDRC 30	1	1		MDR		Resistant	Pus	T377A	No data	Deletion from 235 to 242 : GGCCAGCC (8 bp), T514A	None	C248T	None	C260T	None	No data	Absent	Negative	TGAGCCTAAGGTTCGGATAGCTAGCGTGTGCTAAGGCTACAGGCACGATTCCGTTACCTGTTCGA
21	DDRC 31	1	1		MDR		Resistant	Pus	None	No data	Deletion from 235 to 242 : GGCCAGCC (8 bp), T514A	G451T; Deletion from 452 to 462 : TGCGGCTGCAT	C248T, A299G	None	C260T	None	No data	Absent	Negative	GCGACGATTCCGGTTAACTGTTCTGAGAGGATGATCAGTTCAACCTGACTGGAGAACCACCGTCA
22	E502	1	1		MDR	1	Resistant	Ear Swab	T377A	G745A	Deletion from 235 to 242 : GGCCAGCC (8 bp), T514A	476.1C	C248T	None	C260T	None	None	Present	Positive	CAAGGCGACGATCGTACTGTTTCGGAGAGGATGATCAGTTCACACCTGACTGAGGAACACCGTCA
23	NHPA1	1	1		MDR		Resistant	No data	T377A	G745A	Deletion from 235 to 242 : GGCCAGCC (8 bp), G119A, T514A	None	C248T	None	C260T	None	No data	Present	Positive	AGGCGACGATCCGTTACTGTTCGAGGAGGATGATCAGTCACCCTGAACTGAGAACACGTCAGATC
24	O1222*	1		1	Non-MDR		Resistant	Tissue	T377A	T644C,G745A	Deletion from 235 to 242 : GGCCAGCC (8 bp), T514A	G545C, Deletion from 547 to 557:CTGTTCGATCC	None	C1397T	None	C1599A	No data	Absent	Negative	CTACCCAGGCGACGGATCGGTACCTGTTCTGAGAGGATGATCAGTTCCAACTGACTGGAGACACG
25	O1417	1	1		MDR		Resistant	Tissue	None	No data	No data	None	C248T	No data	None	No data	No data	Present	Positive	No data
26	O1427	1		1	Non-MDR		Sensitive	Tissue	None	No data	No data	None	None	No data	None	No data	No data	Absent	Negative	No data
27	O1563	1	1		MDR		Resistant	Tissue	T377A	No data	No data	T397:, G398:	C248T	No data	None	No data	No data	Absent	Negative	No data
28	O2184	1		1	Non-MDR	1	Sensitive	Tissue	No data	No data	No data	No data	No data	No data	No data	No data	No data	Absent	Negative	No data
29	O2203	1		1	Non-MDR	1	Sensitive	Tissue	No data	No data	No data	No data	No data	No data	No data	No data	No data	Absent	Negative	No data
30	O2215	1	1		MDR		Resistant	Tissue	T377A	T218C, G745A	Deletion from 235 to 242 : GGCCAGCC (8 bp), T514A	G242:	C248T	None	C260T	None	No data	Absent	Negative	GTCGGATAGCTAGTTGTGTAAGGACTACCAGGCGACGATTCCGTAACTGTTCGAGAGGATGATCA
31	O222	1	1		MDR	1	Resistant	Tissue	T377A	G745A	Deletion from 235 to 242 : GGCCAGCC (8 bp), T514A	None	C248T, G259A	None	C260T	A1369G	None	Present	Positive	GGCCTACCAAGGCGAGCGATTCCGGTACCTGTTTCGGAGAGAGGATGATCAGTCACCACCTTGAC
32	O2223	1		1	Non-MDR	1	Sensitive	Tissue	No data	No data	No data	No data	No data	No data	No data	No data	No data	Absent	Negative	No data
33	O2254	1		1	Non-MDR		Sensitive	Tissue	None	G745A	Deletion from 235 to 242 : GGCCAGCC (8 bp), C178T, T514A	None	None	None	None	None	No data	Absent	Negative	CAAGGCGACGGATCGGTACTGTTTCCGAGAGGATGATCAGTTCACACTTGACTGAGACACGTCCA
34	O2255	1		1	Non-MDR		Resistant	Tissue	T377A	No data	Deletion from 235 to 242 : GGCCAGCC (8 bp), G427A, T514A	None	C248T	None	C260T	C1599A	No data	Absent	Negative	TCAGGCTATACCAGAATGAGCTAGTCGGATTAGCTATGTGTAGTAGCCGTACAGGCGAGCGGATC
35	O2296	1		1	Non-MDR		Sensitive	Tissue	None	G745A	Deletion from 235 to 242 : GGCCAGCC (8 bp), C178T, T514A	None	None	None	None	None	No data	Absent	Negative	TCCGTACTGGTTCTGAGAGAGAGATGATCAGTCACACCTTGACTGAGAACACGGTCCCAGACTCCT
36	O2299	1	1		MDR		Resistant	Tissue	None	G745A	T514A	T458A	C248T	G1404C	None	G1255A	No data	Present	Positive	CAAGGCGACGATTCGTACTGTTGCGAGAAGATGATCAGTCACACTGAACTGAGAACACGTCCAGA
37	O2324	1	1		MDR		Resistant	Tissue	None	No data	Deletion from 235 to 242 : GGCCAGCC (8 bp), C178T, T514A	G451T; Deletion from 452 to 462 : TGCGGCTGCAT	C248T, A299G	G1909:	C260T	None	No data	Absent	Negative	GATCGGTAACGGTCTGGAAGGATGATACAGTCAACCTGATCGAGAACACGTCAGATCCTACGGAG
38	O238	1	1		MDR	1	Resistant	Tissue	No data	No data	Deletion from 235 to 242 : GGCCAGCC (8 bp), T514A	G451T; Deletion from 452 to 462 : TGCGGCTGCAT	C248T, A299G	None	C260T	None	None	Absent	Negative	TCAGAGTGAGACTAAGGTTCGGATAGCTAGTTGTGTAAGCTATACAAGCGACGATTCGGTACTGT
39	O251	1	1		MDR	1	Resistant	Tissue	T377A	G745A	Deletion from 235 to 242 : GGCCAGCC (8 bp), T514A	None	C248T, G259A	None	C260T	A1369G	None	Present	Positive	CTACAATGGGCACGATTCCGGTAACTGTTTCGAGAGGATGATCAGTCAACTGACTGAGACACGTC
40	O259*	1		1	Non-MDR	1	Resistant	Drain fluid	A131T, T377A	G745A	Deletion from 235 to 242 : GGCCAGCC (8 bp), T514A	None	C248T	G1908T	C260T	None	None	Absent	Negative	AGGTGAGCTAGGTCGGATAGCTAGTGAGGTAAGCTGCAAGGCGAGCGATCGTAACTGTTCGAGA
41	P149	1	1		MDR	1	Resistant	Pus	None	No data	Deletion from 235 to 242 : GGCCAGCC (8 bp), T514A	T458A	C248T	G1404C	C260T, G262C	None	Deletion from 369None436 (Loop 3)	Present	Positive	GATGAGTCCTAGGTCGGATAGCTAGGTGTGTAAGCTAATCCAAGGCGACGATCGGTAACTGGTTC
42	P1550	1		1	Non-MDR	1	Sensitive	Pus	No data	No data	No data	No data	No data	No data	No data	No data	No data	Absent	Negative	No data
43	P1565	1		1	Non-MDR		Resistant	Pus	T377A	No data	Deletion from 235 to 242 : GGCCAGCC (8 bp), T514A	None	C248T	G1951:	C260T	C1599A	None	Absent	Negative	ACGCTATTCGAAGAAGCCTAGGTCGATAGCTAGTGTGTAGCCTTACCAGGCGACGATCCGTAACC
44	P2	1	1		MDR		Resistant	Tissue	T377A	G745A	Deletion from 235 to 242 : GGCCAGCC (8 bp), T514A	No data	C248T	None	C260T	C1599A	No data	Present	Positive	TAGCTAGTGGTGTAAGGCCTAACAGGCGACGATCCGGTAACCTGTTCGGAGAGGATGATCCAGTT
45	S1226	1		1	Non-MDR		Sensitive	ET suction tip	No data	T245C, C443G, C536G, G543C, G745A	Deletion from 235 to 242 : GGCCAGCC (8 bp), T514A	G360T, C441G, A469C, A560C, T561C	None	None	No data	None	No data	Absent	Negative	GCGACGATCCGGTAACTCGTCGAGAGGATGATCAGTTCACACCTGGAAACTGAGACACGTTCAGA
46	S196*	1	1		MDR	1	Intermediate	Sputum	No data	No data	No data	No data	No data	No data	No data	No data	No data	Absent	Negative	No data
47	U4933	1	1		MDR		Resistant	Urine	T377A	G745A	Deletion from 235 to 242 : GGCCAGCC (8 bp), T514A	T397:, G398:	C248T	None	142.1G, C260T	None	No data	Present	Positive	TCCTATCGGGAGGCAGCAGTTGGGGATATTTGACTATCGGCGAAAGCCTGATCTCATGCATTGCG
48	U5523	1	1		MDR		Resistant	Urine	None	No data	No data	G451T; Deletion from 452 to 462 : TGCGGCTGCAT	C248T	No data	C260T	No data	No data	Absent	Positive	No data
49	U6044	1	1		MDR		Resistant	Urine	T377A	No data	No data	No data	C248T	No data	C260T	No data	No data	Present	Positive	No data
50	U6050	1	1		MDR		Resistant	Urine	T377A	No data	No data	T397:, G398:	C248T	No data	None	No data	No data	Present	Positive	No data
51	U6086	1	1		MDR		Resistant	Urine	No data	No data	No data	None	C248T, G259A	No data	C260T	No data	No data	Present	Positive	No data
52	U6120	1	1		MDR		Resistant	Urine	T377A	No data	No data	T397:, G398:	C248T	No data	C260T	No data	No data	Absent	Negative	No data
53	U735	1	1		MDR	1	Resistant	Urine	No data	G745A	Deletion from 235 to 242 : GGCCAGCC (8 bp), T514A	T397:, G398:	C248T	None	C260T	None	Deletion from 589None605 (Loop 4)	Present	Positive	AGCCTAGTTCGATAGCTAGTGTGGGTAAAGCCTACAAGGCGACGATCCGTACTGTTCGAGAGATG
54	U804	1	1		MDR	1	Resistant	Urine	None	No data	Deletion from 235 to 242 : GGCCAGCC (8 bp), T514A	T458A	C248T	G1404C	C260T, G262C	None	Deletion from 368None436 (Loop 3)	Present	Positive	GTGTGGTAAGTCCTACAGGCGACGATTCGTTACATGTTCGAGAGATGATCAGTTCACATCGGACTG
55	U813*	1		1	Non-MDR	1	Resistant	Urine	T377A	G745A	Deletion from 235 to 242 : GGCCAGCC (8 bp), T514A	Deletion from 476 to 494:CGAGGATCGCCTCGCGCGC	C248T	G1404T, 1935.1C insertion downstream of QRDR region	C260G	None	None	Present	Positive	AGATGAGCCTTGGTCCGATAGCTCAGTGGTGGCTAGCTAGCCAGCGACGATCCGTAACTGTTTTG
56	U8633	1		1	Non-MDR	1	Sensitive	Urine	T377A	G745A, G952A	Deletion from 235 to 242 : GGCCAGCC (8 bp), T514A	None	None	None	None	None	None	Absent	Negative	CTTCCAAGGCACGATTCCGTACTGTTCGAGAGGATGATCAGTTCACCTGGACTGAGAACACGTTCA
57	U8653	1	1		MDR	1	Resistant	Urine	T377A	G745A	Deletion from 235 to 242 : GGCCAGCC (8 bp), T514A	None	C248T	None	C260T	None	None	Present	Positive	TCAGAGTGAGCATAAGGTCGGATAGGCTAAGTGTGCTAGCCTACCAAGGGAGCGATTCCGTAACT
58	U872	1	1		MDR	1	Resistant	Urine	T377A	No data	Deletion from 235 to 242 : GGCCAGCC (8 bp), T514A	Deletion from 476 to 494:CGAGGATCGCCTCGCGCGC	C248T	G1404T	C260G	None	Deletion from 786-802	Present	No data	AGCCTAGGTCGATAGCTAGTTGTGTAAGCTACCAGGCAGCGATCCGTAACTGTTTCTGAGAGAAT
